# Supplementary material for: Molecular Combing of Single DNA Molecules on the 10 Megabase Scale
Source: Sci Rep. 2016 Jan 19;6:19636. doi: 10.1038/srep19636 (PMC4726065; doi:10.1038/srep19636)
Supplement: Supplementary Dataset 3 [file srep19636-s2.xlsx]

## Sheet: U2O_ BrdU_pulse
Supplementary_Table_S1_U2OS Measurements (BrdU pulse)
A - correspond to the left end position of each DNA molecule
N - correspond to unreplicated DNA length (kb)
G - correspond to replication track length (kb)
1	A	1	A	1	A	1	A	1	A
196.92	N	184.921	N	10.719	N	693.868	N	837.815	N
3.66034	G	2.382	G	13.101	G	7.146	G	20.914	G
1063.23	N	262.115	N	9.131	N	13.504	N	12.623	N
3.97	G	3.27366	G	14.292	G	1.588	G	1.191	G
226.937	N	495.052	N	4.764	N	242.293	N	18.8015	N
3.27366	G	2.779	G	3.176	G	1.985	G	16.3588	G
4.91049	N	32.5238	N	6.352	N	9.925	N	4.8299	N
9.34419	G	1.588	G	14.292	G	2.382	G	13.2963	G
195.992	N	645.85	N	17.865	N	38.9155	N	9.528	N
5.9681	G	2.779	G	1.588	G	3.176	G	4.91049	G
287.867	N	315.409	N	5.161	N	23.4365	N	30.5615	N
1.588	G	1.588	G	11.116	G	5.161	G	228.03	G
74.5594	N	198.459	N	9.131	N	149.75	N	57.2827	N
4.04861	G	16.0773	G	10.719	G	3.573	G	1.191	G
278.67	N	7.53268	N	3.97	N	36.9297	N	14.8808	N
23.8728	G	8.81499	G	5.161	G	1.985	G	7.19007	G
5.57229	N	356.564	N	5.955	N	11.513	N	84.6853	N
25.7415	G	6.54732	G	9.131	G	1.985	G	1.985	G
6.54732	N	43.8431	N	4.764	N	24.6434	N	7.95032	N
15.1328	G	2.779	G	34.936	G	1.985	G	2.779	G
6.352	N	173.502	N	37.715	N	18.6634	N	18.1012	N
59.5667	G	4.14468	G	5.558	G	5.161	G	19.1612	G
6.16303	N	4.367	N	130.613	N	5.558	N	16.4306	N
2.382	G	1.985	G	5.161	G	2.382	G	31.099	G
9.20842	N	14.2523	N	13.101	N	21.041	N	9.70228	N
15.107	G	13.7064	G	6.352	G	7.146	G	41.13	G
7.58469	N	6.93321	N	230.26	N	34.9721	N	7.15712	N
31.5278	G	8.74313	G	5.558	G	28.5868	G	11.5745	G
5.29677	N	3.55077	N	19.85	N	8.734	N	4.78067	N
51.4262	G	67.1784	G	6.749	G	109.616	G	2.382	G
4.43846	N	6.07291	N	7.146	N	11.513	N	20.7393	N
11.6222	G	75.8044	G	6.749	G	34.9562	G	3.176	G
6.79545	N	6.79545	N	16.277	N	17.071	N	7.6363	N
8.48707	G	11.0048	G	3.176	G	3.97	G	9.26797	G
5.558	N	8.87732	N	16.674	N	6.749	N	39.1561	N
1.191	G	12.0744	G	19.453	G	2.54636	G	4.764	G
13.6445	N	4.04861	N	24.614	N	39.3229	N	9.93294	N
24.8256	G	16.4934	G	5.558	G	8.74313	G	2.382	G
10.3907	N	10.1874	N	9.131	N	12.7294	N	9.21556	N
26.3068	G	3.573	G	9.925	G	4.764	G	55.4716	G
4.8299	N	6.0078	N	27.393	N	10.3538	N	9.54467	N
21.673	G	19.0135	G	1.985	G	14.292	G	3.59484	G
5.9681	N	6.07291	N	90.119	N	8.77013	N	9.56849	N
7.146	G	13.523	G	5.161	G	1.985	G	6.0078	G
5.558	N	5.57229	N	11.513	N	10.3526	N	9.75508	N
18.4823	G	16.1396	G	2.382	G	25.4263	G	6.08403	G
4.8299	N	9.34419	N	11.116	N	9.70109	N	4.367	N
13.155	G	6.93321	G	44.464	G	3.176	G	4.367	G
6.749	N	5.3996	N	4.764	N	19.4895	N	14.7827	N
13.1971	G	22.1331	G	65.902	G	6.352	G	9.33903	G
12.7596	N	9.925	N	7.146	N	4.764	N	6.40163	N
5.68425	G	7.19007	G	100.838	G	4.43846	G	144.201	G
8.77013	N	5.558	N	7.94	N	6.352	N	4.8299	N
5.22174	G	22.6	G	36.127	G	1.985	G	61.5286	G
5.61437	N	23.2178	N	8.337	N	8.34653	N	6.76051	N
3.176	G	9.131	G	15.88	G	11.9366	G	40.0585	G
6.79545	N	6.07291	N	3.176	N	18.2664	N	18.8103	N
9.16554	G	1.588	G	23.026	G	17.0905	G	1.191	G
52.2412	N	13.9911	N	5.161	N	4.764	N	10.4502	N
3.176	G	4.764	G	4.367	G	15.5036	G	3.20061	G
83.004	N	16.277	N	14.292	N	13.895	N	22.1665	N
1.588	G	24.1773	G	12.1482	G	4.367	G	3.176	G
285.871	N	4.43846	N	12.1879	N	13.498	N	457.35	N
9.20842	G	6.36431	G	7.146	G	3.176	G	1.588	G
4.764	N	5.29677	N	5.558	N	32.5758	N	7.58469	N
11.145	G	20.4002	G	12.307	G	5.161	G	2.779	G
145.449	N	21.8461	N	19.453	N	43.7161	N	29.7949	N
1.588	G	15.9594	G	4.764	G	1.985	G	1.985	G
147.85	N	8.1115	N	5.955	N	6.79863	N	44.4068	N
5.17609	G	10.0512	G	17.865	G	16.6931	G	2.382	G
7.19007	N	11.5404	N	3.97	N	63.5867	N	39.9612	N
1.985	G	1.588	G	10.719	G	2.779	G	1.985	G
110.443	N	9.73245	N	5.558	N	5.955	N	100.183	N
1.985	G	7.70815	G	12.704	G	7.543	G	14.1094	G
4.78067	N	7.15712	N	12.307	N	24.2301	N	16.8483	N
4.04861	G	10.4435	G	27.393	G	17.0893	G	2.382	G
17.6359	N	5.68425	N	23.026	N	4.38487	N	225.103	N
6.76051	G	3.176	G	4.764	G	1.985	G	2.779	G
6.85341	N	3.98985	N	23.82	N	14.7013	N	28.27	N
3.27366	G	2.382	G	17.865	G	4.764	G	22.7136	G
34.8419	N	8.87732	N	5.558	N	7.55332	N	127.073	N
1.588	G	8.81499	G	44.861	G	17.0758	G	3.573	G
90.7312	N	7.19245	N	4.764	N	13.498	N	6.54732	N
2.779	G	24.9447	G	16.277	G	3.176	G	39.7246	G
329.612	N	4.367	N	24.614	N	5.9681	N	20.461	N
1.985	G	9.82138	G	4.367	G	33.4695	G	7.543	G
158.753	N	5.57229	N	19.85	N	4.367	N	5.29677	N
1.985	G	1.588	G	12.307	G	4.367	G	7.79986	G
102.754	N	4.43846	N	7.146	N	9.528	N	18.2167	N
1.588	G	1.588	G	36.921	G	26.2052	G	9.35372	G
233.879	N	18.0798	N	11.116	N	8.337	N	8.09721	N
4.91049	G	11.2982	G	32.951	G	49.6314	G	25.6343	G
193.197	N	6.54732	N	8.337	N	24.2245	N	7.32028	N
1.588	G	3.176	G	29.775	G	7.19007	G	1.985	G
40.2491	N	4.38487	N	4.764	N	7.543	N	15.9062	N
7.146	G	14.392	G	2.382	G	11.513	G	10.3538	G
15.5755	N	6.0078	N	4.367	N	6.352	N	54.2346	N
1.588	G	5.955	G	26.202	G	11.1442	G	12.7973	G
26.3691	N	5.39126	N	21.438	N	5.32536	N	17.8662	N
1.191	G	10.4534	G	49.625	G	543.146	G	4.04861	G
8.77013	N	11.2982	N	5.558	N	5.558	N	33.5679	N
1.588	G	9.56095	G	5.955	G	57.5765	G	18.5371	G
15.905	N	14.1098	N	19.056	N	3.573	N	35.4588	N
1.588	G	3.176	G	5.558	G	16.674	G	2.382	G
56.59	N	12.4249	N	13.498	N	3.176	N	12.6167	N
9.95676	G	1.985	G	7.146	G	119.15	G	28.5066	G
10.4435	N	72.0424	N	48.434	N	7.543	N	8.96704	N
9.60224	G	66.7139	G	17.468	G	1.588	G	45.5073	G
154.827	N	3.97	N	4.764	N	3.176	N	56.3815	N
3.573	G	8.96704	G	23.026	G	1.588	G	6.16303	G
129.663	N	8.10515	N	65.108	N	7.94992	N	6.17732	N
6.3651	G	1.985	G	223.511	G	15.9264	G	70.5139	G
292.115	N	85.1478	N	5.161	N	16.3207	N	102.357	N
2.382	G	4.764	G	36.921	G	4.367	G	17.441	G
145.005	N	64.1576	N	5.558	N	13.155	N	12.8152	N
1.588	G	3.20061	G	19.056	G	1.985	G	8.87732	G
279.874	N	53.466	N	11.91	N	11.9366	N	48.2399	N
4.764	G	2.382	G	7.146	G	12.7596	G	5.3996	G
243.545	N	8.0333	N	6.749	N	8.77172	N	30.5607	N
1.985	G	3.573	G	26.996	G	37.7345	G	11.8437	G
604.819	N	53.3905	N	6.352	N	7.543	N	243.826	N
2.382	G	3.59484	G	100.838	G	6.749	G	11.0735	G
125.483	N	11.3252	N	22.629	N	37.3613	N	6.46276	N
7.9797	G	7.25041	G	7.543	G	4.367	G	4.78067	G
12.8132	N	13.5091	N	14.292	N	19.0727	N	8.95672	N
2.382	G	2.382	G	7.543	G	2.382	G	17.0865	G
8.02893	N	4.764	N	23.423	N	97.3182	N	7.71728	N
3.573	G	5.558	G	7.94	G	7.146	G	49.3241	G
6.07291	N	8.87732	N	5.161	N	12.7104	N	7.79986	N
3.176	G	3.176	G	52.007	G	6.352	G	157.939	G
13.6167	N	5.29677	N	9.131	N	5.558	N	11.2919	N
1.985	G	7.9797	G	10.719	G	7.94	G	104.8	G
7.19007	N	10.3931	N	9.528	N	13.101	N	9.34419	N
34.7232	G	4.367	G	44.861	G	5.57229	G	87.4269	G
4.764	N	38.5519	N	4.764	N	67.9148	N	12.8029	N
4.43846	G	1.588	G	24.614	G	3.573	G	124.65	G
46.6606	N	170.378	N	13.895	N	69.0859	N	4.38487	N
4.91049	G	3.97	G	7.146	G	4.367	G	74.0488	G
44.0785	N	6.36431	N	11.513	N	5.161	N	6.54732	N
5.22174	G	2.382	G	23.82	G	3.97	G	15.7303	G
5.17609	N	16.1214	N	7.146	N	10.7265	N	7.41675	N
8.37472	G	25.1349	G	13.498	G	28.1918	G	11.8751	G
18.345	N	63.7824	N	5.955	N	3.97	N	43.9606	N
21.5297	G	7.543	G	7.146	G	28.9838	G	6.65491	G
21.9291	N	27.2739	N	44.067	N	5.161	N	5.88791	N
8.37472	G	3.176	G	9.925	G	9.53634	G	14.3916	G
166.551	N	5.955	N	55.977	N	125.531	N	22.0958	N
1.588	G	7.5962	G	122.276	G	3.20061	G	1.985	G
89.2563	N	17.6482	N	13.895	N	8.34693	N	29.0362	N
2.382	G	3.69488	G	48.037	G	6.352	G	3.176	G
111.508	N	20.7413	N	25.805	N	6.352	N	21.3094	N
1.191	G	12.409	G	9.925	G	11.1235	G	3.66034	G
294.815	N	3.98985	N	6.749	N	7.55332	N	16.3135	N
1.985	G	5.17609	G	40.097	G	1.588	G	11.3685	G
586.171	N	40.1411	N	9.925	N	8.734	N	12.5357	N
1.588	G	4.367	G	37.318	G	2.382	G	38.0171	G
166.656	N	4.78067	N	7.146	N	4.367	N	25.8066	N
1.588	G	2.51103	G	10.719	G	3.573	G	1.588	G
78.5195	N	48.1319	N	4.367	N	4.764	N	5.78032	N
1.985	G	6.85341	G	31.76	G	36.9305	G	2.382	G
380.083	N	15.6835	N	11.513	N	7.146	N	7.41675	N
3.97	G	6.84269	G	2.382	G	3.97	G	90.8987	G
11.9695	N	6.89549	N	5.558	N	4.367	N	5.02165	N
1.985	G	3.573	G	28.584	G	1.985	G	16.2063	G
448.708	N	13.4762	N	5.955	N	5.955	N	8.92138	N
2.382	G	12.0172	G	11.116	G	90.2024	G	57.7945	G
22.5837	N	8.4029	N	9.131	N	4.764	N	5.955	N
3.573	G	1.985	G	32.951	G	2.382	G	143.327	G
114.648	N	12.4662	N	5.161	N	12.7104	N	7.24446	N
1.985	G	3.91005	G	33.745	G	3.66034	G	7.9797	G
270.372	N	15.9594	N	74.636	N	6.352	N	4.04861	N
4.764	G	1.191	G	10.719	G	53.6085	G	34.6855	G
156.14	N	5.9681	N	5.161	N	13.895	N	5.29677	N
1.985	G	2.51103	G	13.498	G	1.588	G	59.4543	G
54.6486	N	19.3752	N	8.734	N	14.6946	N	8.87732	N
1.588	G	6.94432	G	5.161	G	13.9006	G	5.78032	G
56.3212	N	12.409	N	16.277	N	5.558	N	5.68425	N
1.985	G	19.397	G	38.906	G	239.172	G	72.6673	G
115.398	N	9.27471	N	12.704	N	11.3097	N	7.03484	N
32.3527	G	8.77013	G	9.131	G	190.753	G	50.338	G
10.7484	N	3.97	N	33.745	N	5.161	N	6.79545	N
11.8997	G	5.29677	G	1.985	G	223.893	G	20.8	G
28.3303	N	27.6836	N	29.775	N	10.3526	N	7.24446	N
1.985	G	8.77013	G	1.588	G	3.573	G	3.573	G
16.2965	N	37.7916	N	44.464	N	5.17767	N	4.52659	N
1.985	G	17.1861	G	3.573	G	57.2569	G	3.176	G
121.133	N	21.5504	N	4.764	N	7.543	N	3.91005	N
3.573	G	7.98169	G	6.352	G	1.985	G	10.3907	G
4.367	N	5.9681	N	6.749	N	4.367	N	4.52659	N
2.382	G	6.352	G	18.659	G	18.2818	G	84.1473	G
13.9006	N	16.3131	N	1.588	N	9.131	N	4.8299	N
15.1694	G	4.764	G	17.468	G	19.457	G	181.172	G
7.19007	N	59.9387	N	8.734	N	6.79545	N	7.5962	N
7.146	G	1.985	G	4.764	G	3.573	G	9.34419	G
11.1291	N	6.749	N	28.584	N	6.352	N	8.42156	N
2.779	G	14.9494	G	5.558	G	21.0493	G	66.9941	G
35.5621	N	11.1442	N	3.573	N	61.1844	N	6.16303	N
6.0471	G	2.382	G	26.599	G	3.573	G	107.061	G
6.40163	N	5.78032	N	8.337	N	11.5197	N	5.22174	N
4.8299	G	1.985	G	7.543	G	4.764	G	7.79986	G
11.8639	N	7.58469	N	5.558	N	13.498	N	6.93321	N
5.22174	G	14.0359	G	20.644	G	13.107	G	9.60224	G
15.5644	N	12.8029	N	6.749	N	18.6634	N	3.66034	N
2.382	G	6.79545	G	39.7	G	5.57229	G	46.1921	G
8.337	N	4.764	N	9.131	N	41.7743	N	5.9681	N
1.985	G	6.40163	G	3.97	G	3.66034	G	235.741	G
15.564	N	9.67688	N	3.97	N	10.322	N	4.52659	N
5.955	G	2.382	G	5.558	G	3.573	G	39.2645	G
3.97	N	7.19007	N	5.161	N	11.5412	N	4.8299	N
11.6829	G	4.78067	G	30.172	G	1.985	G	6.40163	G
35.522	N	17.2957	N	10.322	N	5.558	N	8.77013	N
21.6206	G	2.89016	G	1.985	G	3.97	G	95.3598	G
5.17609	N	17.2215	N	11.116	N	12.3324	N	14.689	N
14.4595	G	16.0301	G	36.524	G	6.85341	G	31.5456	G
8.81856	N	9.34419	N	8.337	N	6.749	N	4.367	N
28.9858	G	9.66774	G	5.161	G	22.6846	G	106.498	G
115.031	N	5.68425	N	14.2126	N	8.734	N	4.367	N
3.176	G	10.4435	G	79.4	G	8.02893	G	18.6634	G
7.19007	N	19.7686	N	14.689	N	7.55332	N	8.337	N
1.985	G	2.382	G	3.573	G	2.779	G	87.1105	G
8.58751	N	6.79545	N	7.543	N	3.176	N	3.66034	N
6.79545	G	3.573	G	12.704	G	17.674	G	391.899	G
21.6814	N	6.352	N	7.94	N	11.5404	N	8.09721	N
5.61437	G	4.367	G	2.382	G	5.558	G	30.1049	G
9.43867	N	6.40163	N	6.352	N	8.734	N	12.3646	N
6.76051	G	29.0501	G	1.588	G	5.161	G	21.6861	G
22.7001	N	16.5081	N	12.307	N	12.7294	N	5.161	N
1.985	G	5.61437	G	27.79	G	3.573	G	65.5173	G
17.1861	N	15.6192	N	4.367	N	3.97	N	7.19245	N
5.68425	G	7.5962	G	1.588	G	7.55332	G	51.2904	G
6.40163	N	7.146	N	58.359	N	33.4651	N	4.91049	N
8.48707	G	2.779	G	8.734	G	5.955	G	196.378	G
8.81499	N	5.558	N	6.352	N	5.955	N	7.19007	N
1.985	G	8.81856	G	13.498	G	3.176	G	8.48707	G
8.09721	N	8.18455	N	88.134	N	3.98985	N	8.81499	N
2.382	G	7.25676	G	23.026	G	8.74313	G	94.11	G
14.4349	N	4.8299	N	24.217	N	11.5745	N	8.95672	N
2.779	G	2.779	G	3.97	G	25.5394	G	6.352	G
26.9575	N	23.1713	N	7.543	N	31.9315	N	4.43846	N
7.79986	G	2.779	G	16.674	G	1.588	G	11.6603	G
18.4168	N	7.29885	N	5.161	N	25.0614	N	4.8299	N
1.985	G	2.779	G	2.779	G	17.1127	G	45.2187	G
8.81856	N	3.97	N	9.528	N	6.76051	N	6.40163	N
3.20061	G	3.73736	G	7.543	G	3.27366	G	12.4674	G
6.0078	N	41.6882	N	5.558	N	6.40163	N	4.78067	N
4.14468	G	1.985	G	13.895	G	2.779	G	3.573	G
13.8517	N	11.5773	N	4.764	N	6.76051	N	6.0078	N
1.985	G	5.7831	G	12.307	G	13.5909	G	2.779	G
5.17609	N	23.2265	N	13.498	N	24.7291	N	6.0078	N
8.87732	G	3.573	G	3.176	G	19.2045	G	13.9148	G
4.91049	N	9.16554	N	5.161	N	4.367	N	7.146	N
15.273	G	18.4784	G	41.685	G	5.161	G	22.4992	G
12.409	N	31.8771	N	53.992	N	23.9431	N	6.41751	N
1.985	G	6.51636	G	7.94	G	8.7078	G	53.9801	G
6.79545	N	6.352	N	27.79	N	22.1347	N	10.2069	N
6.352	G	4.13436	G	7.94	G	14.4294	G	4.53136	G
4.14468	N	121.885	N	49.625	N	6.40163	N	4.38487	N
4.14468	G	12.4122	G	11.91	G	11.698	G	3.97	G
10.908	N	156.065	N	5.955	N	59.6	N	4.43846	N
12.0152	G	2.382	G	3.573	G	3.27366	G	49.2514	G
9.34419	N	14.7112	N	9.131	N	13.9458	N	4.78067	N
4.367	G	11.1819	G	18.659	G	2.41495	G	76.0616	G
4.367	N	7.29885	N	171.504	N	11.5745	N	4.764	N
33.876	G	2.14936	G	5.955	G	1.985	G	8.81499	G
6.749	N	4.04861	N	10.322	N	21.8938	N	15.1694	N
39.7965	G	6.352	G	2.382	G	18.6761	G	6.40163	G
4.367	N	6.07291	N	56.374	N	7.19007	N	10.4332	N
36.1103	G	1.191	G	15.88	G	18.3696	G	57.4082	G
5.955	N	5.22174	N	5.161	N	3.97	N	3.176	N
6.85341	G	1.588	G	36.127	G	25.0146	G	54.3711	G
7.19007	N	240.449	N	7.543	N	6.352	N	30.2701	N
97.2924	G	11.4602	G	101.235	G	5.9681	G	9.60224	G
		16.0035	N	25.805	N	16.0066	N	7.58469	N
		2.382	G	114.336	G	2.779	G	42.8109	G
		15.9717	N	16.674	N	25.4854	N	6.79545	N
		12.962	G	3.176	G	3.97	G	9.99606	G
		3.573	N	7.146	N	7.94992	N	5.61437	N
		1.985	G	4.367	G	2.382	G	2.382	G
		10.3935	N	13.101	N	7.543	N	6.352	N
		1.588	G	19.453	G	9.925	G	9.95676	G
		136.967	N	7.94	N	7.146	N	40.6873	N
		8.93607	G	9.131	G	9.53673	G	14.0875	G
		9.99924	N	17.071	N	17.1127	N	8.3898	N
		1.985	G	21.438	G	3.176	G	14.9768	G
		6.4048	N	4.367	N	6.352	N	6.93321	N
		5.955	G	39.303	G	9.925	G	3.573	G
		41.4023	N	117.909	N	16.4414	N	5.68425	N
		3.176	G	18.659	G	8.77013	G	41.7382	G
		26.7729	N	128.628	N	4.764	N	7.6363	N
		5.955	G	5.558	G	94.38	G	7.543	G
		21.3245	N	51.61	N	8.74313	N	19.9492	N
		2.382	G	26.599	G	3.573	G	20.7393	G
		7.94992	N	21.835	N	6.352	N	19.1604	N
		1.588	G	19.85	G	12.0744	G	1.985	G
		38.6079	N	7.94	N	8.77013	N	7.9797	N
		5.61437	G	13.101	G	11.1454	G	10.7265	G
		22.0021	N	5.955	N	26.31	N	3.573	N
		2.382	G	27.79	G	4.78067	G	4.367	G
		25.6899	N	13.895	N	63.4918	N	17.1448	N
		13.8732	G	44.464	G	3.176	G	3.573	G
		43.8899	N	8.337	N	15.2778	N	16.3207	N
		1.985	G	25.011	G	8.42156	G	70.1598	G
		53.2373	N	48.434	N	24.7704	N	10.3526	N
		1.985	G	29.378	G	8.82372	G	108.294	G
		5.68425	N	21.835	N	5.29677	N	4.764	N
		6.07291	G	4.367	G	2.382	G	19.5538	G
		11.116	N	58.359	N	4.367	N	6.749	N
		1.985	G	57.565	G	1.588	G	15.9594	G
		21.835	N	10.322	N	4.367	N	11.9695	N
		2.382	G	20.644	G	76.596	G	76.4289	G
		39.8826	N	11.116	N	3.98985	N	10.3907	N
		1.985	G	24.217	G	6.54732	G	5.61437	G
		33.3718	N	7.543	N	11.2287	N	7.94	N
		3.176	G	5.161	G	5.22174	G	5.955	G
		23.6576	N	295.368	N	8.81499	N	8.77013	N
		3.176	G	5.161	G	13.8664	G	2.382	G
		55.0992	N	156.815	N	5.22174	N	7.94992	N
		3.97	G	31.76	G	3.59484	G	42.1785	G
		95.7842	N	30.172	N	11.3729	N	13.9748	N
		6.46991	G	22.629	G	3.573	G	6.76051	G
		22.3527	N	7.543	N	8.78799	N	11.1442	N
		4.367	G	14.292	G	6.93321	G	25.8574	G
		15.086	N	16.277	N	6.54732	N	8.34653	N
		7.543	G	20.247	G	73.3759	G	151.681	G
		12.9569	N	45.258	N	14.8224	N	6.352	N
		1.985	G	7.94	G	4.43846	G	313.234	G
		24.4524	N	15.88	N	26.5057	N
		11.3776	G	21.835	G	33.745	G
		29.4153	N	39.303	N	20.6781	N
		4.367	G	13.101	G	22.0085	G
		15.221	N	173.886	N	5.161	N
		5.161	G	121.482	G	26.1087	G
		29.4804	N	5.558	N	13.3158	N
		1.191	G	41.288	G	214.281	G
		6.08085	N	18.659	N	5.9018	N
		3.176	G	7.94	G	12.8152	G
		15.134	N	25.408	N	24.7704	N
		3.176	G	17.071	G	4.43846	G
		5.61437	N	40.097	N	6.16303	N
		6.85976	G	5.955	G	37.0405	G
		23.5893	N	6.749	N
		1.985	G	3.573	G
		9.56254	N	7.94	N
		1.985	G	38.112	G
		5.17609	N	27.393	N
		3.97	G	7.146	G
		17.6931	N	5.955	N
		6.352	G	5.558	G
		8.42593	N	16.277	N
		9.94009	G	16.277	G
		7.58469	N	163.961	N
		5.558	G	20.247	G
		5.02165	N	89.722	N
		2.14936	G
		5.69377	N
		6.40837	G
		10.9012	N
		9.99606	G
		5.69377	N
		4.43846	G
		16.4163	N
		2.382	G
		12.7596	N
		9.19531	G
		91.8547	N

## Sheet: U2OS_pulse_chase
Supplementary_Table_S1_U2OS Measurements (BrdU_pulse/EdU_chase)
A - correspond to the left end position of each DNA molecule
N - correspond to unreplicated DNA length (kb)
G - correspond to BrdU replication track length (kb)
R - correspond to EdU replication track length (kb)
1	A	1	A	1	A
4.764	N	58.359	N	3.97	G
3.176	R	2.779	R	3.97	R
6.749	N	26.996	N	18.262	G
23.423	R	3.97	R	4.367	R
1.985	G	57.565	N	29.378	G
5.955	R	1.191	R	15.88	R
5.558	G	1.191	G	39.303	G
37.715	R	4.764	N	6.352	R
2.779	G	13.895	R	13.895	G
5.955	R	6.352	G	8.734	R
3.176	G	7.146	R	36.921	G
8.337	R	15.483	G	3.573	R
7.94	G	3.97	R	12.307	G
22.629	R	11.513	G	6.749	R
14.689	G	6.749	R	10.322	G
3.573	R	5.161	G	11.513	R
17.071	G	5.955	R	79.003	N
9.925	R	9.528	G	3.97	R
13.498	N	5.955	R	46.846	N
4.367	R	5.161	G	5.955	R
17.071	N	17.865	R	5.558	G
2.382	G	2.779	G	3.176	R
11.116	N	4.367	R	28.584	G
4.367	R	15.086	G	3.97	R
13.101	N	25.408	R	6.352	G
13.895	G	16.277	G	5.558	R
7.146	R	11.116	R	17.468	G
9.528	G	5.955	G	4.367	R
17.865	R	15.88	R	16.674	G
15.483	G	11.91	G	7.146	R
5.955	R	25.011	R	22.629	G
21.835	G	11.513	N	6.749	R
14.292	R	13.895	R	10.719	G
3.97	G	8.734	G	2.382	R
12.307	R	17.468	R	70.269	G
15.88	G	22.232	N	8.337	R
5.955	R	48.831	R	109.572	G
4.764	G	23.423	N	117.512	N
27.393	R	6.749	G	4.367	G
8.337	G	7.543	R	7.146	N
5.955	R	3.97	G	20.644	R
6.352	G	5.558	R	10.322	G
23.026	R	27.393	N	4.764	R
4.764	G	15.086	R	9.528	N
7.543	R	11.91	G	9.131	R
7.146	G	24.614	R	15.086	G
13.895	R	9.528	G	7.94	R
5.161	G	6.352	R	14.689	G
10.322	R	9.528	G	9.925	R
2.382	G	3.97	R	8.734	N
26.996	R	7.94	G	11.513	R
2.382	G	2.382	R	7.146	N
7.146	R	59.153	G	8.734	R
6.749	G	11.116	R	20.247	N
22.232	R	10.322	G	11.513	R
2.779	G	2.382	R	4.764	G
28.584	R	11.91	G	11.91	R
4.764	G	16.674	R	4.367	G
7.543	R	7.94	N	3.97	R
2.382	G	10.322	R	4.367	G
48.831	R	3.176	G	30.569	R
7.146	G	11.91	R	3.176	G
23.026	R	2.382	G	5.161	R
3.573	N	15.88	R	57.565	N
1.985	R	7.146	G	2.382	R
6.749	N	7.146	N	6.749	N
1.588	R	13.101	R	1.985	R
6.352	N	2.779	G	1.191	G
11.116	R	16.674	R	74.636	N
2.382	G	4.764	N	3.176	R
17.071	R	24.217	R	94.486	N
4.367	G	11.91	N	4.367	R
29.378	R	16.277	R	208.425	N
4.367	G	12.307	G	2.382	R
11.513	R	3.97	R	53.992	N
5.161	G	27.79	G	3.97	G
18.659	R	7.94	R	5.955	N
9.528	G	3.176	G	9.528	G
14.292	R	8.337	R	4.367	R
9.131	G	2.382	G	3.97	G
6.352	R	11.116	R	1.191	R
4.764	G	2.779	G	28.981	G
9.131	R	25.408	R	10.322	R
16.674	G	3.97	G	13.895	N
2.779	R	5.955	R	5.558	G
8.734	G	4.367	G	1.191	R
38.509	R	7.94	R	10.719	G
3.573	G	9.131	G	1.985	R
19.453	R	21.438	R	30.966	G
5.161	G	1.985	G	4.764	N
6.352	R	9.131	R	7.543	G
7.94	G	3.97	G	10.719	R
5.955	R	17.071	R	6.749	N
8.734	G	3.573	G	13.895	R
17.071	R	5.161	R	21.041	N
8.337	G	2.382	G	11.91	R
28.187	R	16.674	R	7.543	N
5.161	G	5.558	G	7.543	G
25.805	R	23.026	R	6.749	N
2.779	G	3.176	G	9.131	R
19.453	R	7.543	R	12.704	N
14.292	G	3.97	G	5.955	R
39.7	R	15.88	R	25.408	N
17.865	N	2.779	G	13.101	R
27.79	R	13.101	R	114.336	N
4.764	N	4.764	G	7.146	R
16.674	R	10.322	R	177.459	N
5.161	G	24.614	G	10.719	R
8.337	R	11.513	R	79.003	N
6.352	G	3.97	G	9.925	R
7.543	R	9.131	R	3.97	N
3.176	G	1.588	G	4.764	R
23.423	R	7.94	R	57.168	N
5.161	G	9.925	N	4.764	R
9.528	R	4.367	G	294.574	N
3.176	G	23.423	N	5.558	R
30.172	R	32.157	G	1.588	G
3.176	G	15.086	N	8.337	N
12.307	R	8.734	R	1.985	G
8.337	G	3.176	G	123.467	N
40.097	R	11.513	R	10.322	R
3.573	G	16.674	N	15.88	N
52.404	R	3.97	R	8.734	R
2.382	G	6.352	N	33.745	N
54.389	R	4.367	G	21.835	R
3.176	G	10.322	N	63.123	N
17.071	R	17.468	R	4.367	R
3.176	G	7.146	N	14.689	N
35.333	R	12.704	R	3.97	R
5.558	G	6.352	N	201.279	N
25.805	R	21.041	G	4.367	R
11.513	G	3.176	R	111.954	N
11.116	R	33.745	N
5.955	G	8.734	R
48.831	R	7.94	G
9.925	G	7.146	R
47.64	R	3.97	G
9.528	G	17.468	R
19.056	R	86.149	N
9.131	G	15.086	R
8.734	R	232.245	N
9.131	G	6.749	R
28.584	R	115.527	N
6.352	G	9.131	R
46.449	R	129.025	N
5.558	G	9.528	R
171.901	R	157.212	N
2.779	G	11.91	R
101.235	R	23.423	N
7.94	G	7.94	R
5.955	N	138.95	N
16.674	R	2.382	R
2.779	G	183.017	N
107.587	R	11.513	R
3.176	G	50.419	N
54.389	R	5.161	R
3.176	G	27.393	N
42.876	R	2.779	R
3.176	G	64.711	N
105.602	R	12.307	R
3.573	G	33.745	N
10.719	R	17.865	R
13.101	G	17.468	N
8.337	R	6.352	R
4.367	G	34.142	N
14.689	R	5.955	R
18.659	N	8.734	N
17.468	G	15.086	R
5.161	R	43.67	N
5.161	G	5.955	R
8.337	R	40.494	N
9.925	G	23.026	R
8.734	R	106.793	N
15.88	G	13.895	R
24.217	R	40.097	N
9.925	N	9.131	R
16.674	R	113.542	N
7.94	G	8.734	R
18.262	N	328.319	N
17.468	R	5.955	R
21.438	N	117.909	N
2.779	R	9.528	R
16.674	N	44.067	N
2.382	R	2.779	R
30.569	N	6.352	N
20.247	R	20.247	R
3.176	G	6.352	G
23.026	R	9.528	R
5.161	N	4.764	G
2.779	R	10.322	R
10.322	N	3.573	N
23.026	R
5.558	N
12.307	R
4.764	G
15.483	R
16.277	N
3.573	G
93.692	N
4.367	G
36.524	N
12.307	R
11.513	N
14.292	R
17.468	N
13.498	R
8.734	N
12.307	R
13.498	N
7.543	R
4.367	G
6.749	R
28.187	N
38.112	R
7.94	N
30.172	R
15.086	N
13.895	R
13.498	G
7.543	R
11.116	N
9.131	R
8.734	N
13.895	R
2.382	G
7.94	R
6.352	G
9.528	R
4.367	N
12.307	R
5.955	N
14.292	R
9.131	N
17.071	R
10.719	G
18.659	R
5.558	N
7.94	R
5.558	N
75.827	G
17.071	R
7.94	N
