# Supplementary material for: Molecular Combing of Single DNA Molecules on the 10 Megabase Scale
Source: Sci Rep. 2016 Jan 19;6:19636. doi: 10.1038/srep19636 (PMC4726065; doi:10.1038/srep19636)
Supplement: Supplementary Dataset 4 [file srep19636-s3.xlsx]

## Sheet: Sheet1
Supplementary_Table_S2 Fission Yeast Measurements (BrdU pulse)
A - correspond to the left end position of each DNA molecule
N - correspond to unreplicated DNA length (kb)
G - correspond to replication track length (kb)
1	A	1	A	1	A	1	A	1	A	1	A	1	A	1	A	1	A	1	A	1	A	1	A	1	A	1	A	1	A	1	A	1	A	1	A	1	A	1	A	1	A	1	A	1	A	1	A	1	A
346.973	N	603.505	N	186.15	N	104.701	N	67.854	N	101.7	N	133.405	N	343.74	N	1.587	G	1.389	N	380.699	N	18.056	N	4.762	G	68.669	N	23.457	N	109.776	N	16.2695	N	5.357	N	48.016	N	153.005	N	468.371	N	67.065	N	35.601	N	40.9415	N	77.2875	N
1.587	G	1.19	G	1.587	G	1.19	G	1.19	G	3.549	G	1.19	G	1.19	G	1.19	N	1.984	G	5.556	G	1.19	G	3.77	N	1.587	G	5.952	G	9.921	G	2.381	G	2.778	G	8.73	G	3.175	G	20.335	G	6.349	G	2.778	G	3.571	G	2.889	G
216.759	N	138.451	N	311.705	N	353.328	N	121.81	N	29.496	N	40.234	N	184.871	N	3.175	G	285.053	N	7.013	N	1.191	N	1.19	G	16.275	N	10.715	N	5.354	N	85.746	N	20.691	N	33.3355	N	249.5	N	13.563	N	53.968	N	146.93	N	13.13	N	211.935	N
3.175	G	1.587	G	1.587	G	1.587	G	1.19	G	5.57	G	1.19	G	3.175	G	152.865	N	11.911	G	1.19	G	1.19	G	3.155	N	2.381	G	1.19	G	19.085	G	6.349	G	1.19	G	3.175	G	5.952	G	6.793	G	5.159	G	2.381	G	4.525	G	3.988	G
28.7725	N	1.19	N	514.67	N	767.026	N	89.0655	N	28.275	N	35.138	N	407.13	N	2.778	G	100.885	N	4.88	N	1.786	N	20.7	G	47.626	N	172.413	N	3.5665	N	16.8655	N	8.408	N	170.636	N	186.2	N	8.8575	N	141.8	N	99.1205	N	19.3685	N	185.681	N
1.19	G	3.175	G	3.199	G	4.762	G	10.732	G	1.587	G	1.19	G	1.19	G	53.175	N	3.968	G	1.19	G	3.968	G	3.382	N	3.175	G	1.984	G	11.118	G	1.19	G	1.19	G	11.905	G	7.54	G	2.662	G	5.952	G	2.778	G	1.984	G	5.397	G
115.345	N	2.397	N	42.409	N	344.53	N	429.016	N	737.7	N	44.98	N	150.191	N	1.19	G	2.778	N	46.807	N	34.326	N	9.136	G	52.387	N	38.651	N	11.1245	N	24.8045	N	110.6	N	205.381	N	13.515	N	4.137	N	36.51	N	230.888	N	91.708	N	80.104	N
3.968	G	1.587	G	8.343	G	2.778	G	2.381	G	7.6	G	1.19	G	4.437	G	3.175	N	5.556	G	2.414	G	1.984	G	7.938	N	3.571	G	1.19	G	3.175	G	1.587	G	9.161	G	11.508	G	1.587	G	1.984	G	3.175	G	3.175	G	2.778	G	9.161	G
802.275	N	719.413	N	81.7695	N	82.219	N	53.214	N	28.615	N	18.291	N	42.872	N	5.556	G	15.712	N	87.3815	N	2.778	N	14.882	G	15.878	N	3.969	N	90.678	N	20.241	N	52.929	N	63.114	N	1.587	N	2.7555	N	200.8	N	19.8535	N	82.2965	N	10.8155	N
2.381	G	1.587	G			1.19	G	3.571	G	9.532	G	1.19	G	2.381	G	43.658	N	1.19	G	3.199	G	5.952	G	10.913	N	1.587	G	1.19	G	5.159	G	7.143	G	2.381	G	5.952	G	1.19	G	4.437	G	4.365	G	5.556	G	5.159	G	10.416	G
83.7335	N	48.9145	N			52.6115	N	15.742	N	584.9	N	16.342	N	25.859	N	1.587	G	30.282	N	375.089	N	230.529	N	1.19	G	319.6	N	5.1595	N	31.9515	N	1.191	N	17.164	N	17.2655	N	5.556	N	15.876	N	3.968	N	127.468	N	100.26	N	8.6085	N
		2.778	G			1.587	G	2.381	G	1.587	G	1.19	G	3.593	G	167.7	N	1.19	G	4.383	G	1.19	G	60.526	N	3.175	G	8.1345	G	8.73	G	1.587	G	5.556	G	6.349	G	4.762	G	23.467	G	12.698	G	1.587	G	9.921	G	11.069	G
		363.716	N			105.597	N	92.8705	N	171.7	N	178.31	N	5.038	N	2.381	G	5.3695	N	1.774	N	53.027	N	8.9505	G	47.66	N	17.361	N	4.7695	N	1.3895	N	8.3315	N	52.6585	N	23.426	N	199.23	N	1.984	N	242.512	N	16.186	N	14.189	N
		1.19	G			1.19	G	1.19	G	3.175	G	1.19	G	2.381	G	204.424	N	1.587	G	8.811	G	4.762	G	15.983	N	1.587	G	1.19	G	2.381	G	6.746	G	1.19	G	6.758	G	1.19	G	6.349	G	4.365	G	1.19	G	7.143	G	7.907	G
		73.2115	N			179.11	N	374.81	N	203.9	N	1.8055	N	43.3065	N	1.19	G	282.817	N	13.504	N	133.166	N	7.361	G	90.943	N	178.81	N	117.294	N	52.2165	N	6.831	N	5.6285	N	13.492	N	69.6425	N	7.55	N	55.5675	N	41.311	N	8.51	N
		1.587	G			1.19	G	1.19	G			3.175	G	9.066	G	40.67	N	2.778	G	3.199	G	3.175	G	1.389	N	1.19	G	1.19	G	1.984	G	6.349	G	1.984	G	6.793	G	2.381	G	1.19	G	4.762	G	5.159	G	5.159	G	22.427	G
		193.005	N			233.818	N	134.049	N			75.327	N	1.741	N	1.587	G	25.6645	N	18.9305	N	41.845	N	2.381	G	12.698	N	144.6	N	281.264	N	33.5505	N	129.116	N	12.007	N	20.242	N	512.225	N	101.587	N	3.968	N	117.59	N	23.8245	N
		7.2215	G			5.174	G	1.19	G			2.381	G			340.9	N	2.381	G	1.19	G	5.357	G	28.3735	N	1.587	G	5.7545	G	15.079	G	2.778	G	1.19	G	14.341	G	1.984	G			1.587	G	3.571	G	4.383	G	3.272	G
		206.726	N			23.431	N	241.413	N			10.5415	N			1.587	G	28.8965	N	219.124	N	139.317	N	1.19	G	86.144	N	249.627	N	172.918	N	79.5875	N	31.1605	N	19.295	N	46.832	N			131.1	N	2.9765	N	4.626	N	7.9395	N
		1.984	G			1.984	G	1.984	G			1.19	G			12.754	N	1.19	G	2.023	G	3.968	G	45.7115	N	2.778	G	3.571	G	7.143	G	1.587	G	2.381	G	7.705	G	5.952	G			1.19	G	3.968	G	6.349	G	4.525	G
		50.615	N			220.04	N	141.008	N			165.514	N			1.587	G	61.81	N	18.1395	N	68.5805	N	1.587	G	21.84	N	186.238	N	1013.6	N	1.5875	N	61.497	N	2.1085	N	47.621	N			23.813	N	297.021	N	62.9225	N	12.319	N
		1.19	G			1.587	G					2.381	G			62.428	N	1.19	G			8.333	G	115.412	N	1.587	G	5.952	G			3.968	G	8.025	G	6.758	G	3.175	G			7.143	G	1.19	G	5.556	G	15.111	G
		12.6415	N			85.2145	N					36.0795	N			1.19	G	127.2	N			10.166	N	1.19	G	19.845	N	266.429	N			33.739	N	175.424	N	8.5255	N	191.7	N			44.446	N	100.618	N	14.972	N	11.3505	N
		1.587	G			1.984	G					1.984	G			11.535	N	2.381	G			1.587	G	23.0755	N	4.762	G	1.19	G			4.762	G	1.19	G	11.111	G	5.952	G			1.587	G	3.175	G	7.54	G	24.362	G
		256.013	N			7.549	N					21.91	N					10.5225	N			41.313	N	2.381	G	5.159	N	46.272	N			22.037	N	168.815	N	7.3455	N	7.143	N			142.1	N	17.6745	N	12.439	N	4.5895	N
		1.587	G			1.19	G					1.19	G					1.19	G			1.587	G	37.8305	N	3.175	G	1.19	G			1.19	G	7.581	G	7.54	G	1.587	G			2.778	G	1.984	G	7.55	G	5.219	G
		346.106	N			20.0735	N					27.5115	N					105.81	N			4.7625	N	2.778	G	27.384	N	206.612	N			345.329	N	51.7915	N	68.52	N	100.844	N			7.54	N	24.0105	N	103.95	N	3.266	N
						1.587	G					1.587	G					1.19	G			3.968	G	140.12	N	3.175	G	1.587	G			5.952	G	1.19	G	3.968	G	1.587	G			1.587	G	11.905	G	1.984	G	4.437	G
						80.8315	N					19.7035	N					188.899	N			57.4635	N	2.381	G	71.644	N	237.612	N			50.329	N	11.0155	N	120.686	N	101.3	N			17.46	N	13.4915	N	37.3335	N	9.286	N
						1.984	G					1.19	G					1.19	G			9.921	G	120.814	N			30.556	G			1.19	G	1.587	G	5.556	G	1.19	G			1.984	G	19.048	G	6.349	G	3.765	G
						9.127	N					215.514	N					219.81	N			51.3295	N	3.175	G			1.19	N			11.905	N	28.2435	N	14.302	N	13.095	N			17.46	N	1.1905	N	4.167	N	5.0625	N
						7.1425	G					2.381	G					2.777	G			1.19	G	26.5645	N			3.968	G			1.19	G	1.19	G	3.968	G	8.333	G			1.984	G	1.587	G	3.571	G	5.952	G
						26.1905	N					18.254	N					5.953	N			460.111	N	1.19	G			2.381	N			35.5185	N	99.31	N	702.375	N	4.365	N			18.254	N	4.762	N	26.088	N	13.1715	N
						1.19	G					1.587	G					1.19	G			1.587	G	5.997	N			4.9605	G			2.381	G	1.19	G	10.317	G	1.587	G			4.365	G	11.905	G	3.175	G	8.025	G
						116.505	N					4.1815	N					208.81	N			62.114	N	1.19	G			12.9175	N			213.116	N	11.8565	N	156.559	N	61.967	N			267.1	N	1.191	N	12.876	N	15.0205	N
												1.19	G					1.19	G			1.587	G	110.31	N			1.19	G			1.587	G	1.587	G	13.889	G	17.465	G			1.587	G	1.587	G	3.175	G	6.07	G
												1.588	N					250.81	N			1.1905	N	1.19	G			3.175	N			9.325	N	111.073	N	41.8895	N	218.5	N			17.478	N	2.9765	N	357.202	N	472.094	N
												1.19	G					1.19	G			3.968	G	21.5845	N			1.19	G			5.159	G	3.968	G	3.968	G	5.159	G			2.778	G	7.1425	G	4.762	G	3.39	G
												54.6765	N					33.368	N			6.548	N	5.159	G			1.191	N			4.96	N	33.352	N	194.069	N	8.739	N			113.2	N	9.7225	N	5.952	N	80.6435	N
												1.587	G					5.952	G			1.19	G	118.564	N			1.19	G			3.175	G	1.984	G	6.349	G	1.587	G					9.524	G	3.968	G	3.175	G
												3.7855	N					179.3	N			12.521	N	1.19	G			1.1905	N			81.754	N	3.4335	N	286.289	N	91.019	N					2.579	N	75.1005	N	206.825	N
												1.19	G									4.762	G	148.612	N			4.365	G			3.175	G	1.587	G	5.556	G	1.587	G					2.778	G	3.175	G	6.07	G
												169.41	N									126.857	N	1.587	G			5.754	N			103.796	N	31.766	N	139.9	N	7.946	N					4.5635	N	286.733	N	812.431	N
												1.19	G									9.524	G	157.883	N			1.587	G			3.571	G	4.383	G	7.54	G	2.381	G					7.143	G	5.159	G	3.199	G
												196.612	N									77.1985	N	7.143	G			72.925	N			67.9225	N	11.2435	N	148.222	N	1.19	N					136.635	N	41.7065	N	363.805	N
												1.587	G									1.587	G	108.834	N			1.587	G			1.984	G	1.19	G	4.762	G	1.984	G					1.587	G	10.714	G
												33.6135	N									455.723	N	1.19	G			59.5795	N			270.723	N	13.578	N	251.994	N	158.842	N					203.413	N	226.537	N
												1.19	G									3.968	G	71.843	N			1.19	G			3.571	G	1.19	G	3.175	G							1.587	G	3.175	G
												89.59	N									112.174	N	1.19	G			5.7645	N			104.264	N	16.3755	N	9.9255	N							54.3115	N	139.287	N
																						5.556	G	65.535	N			2.381	G			1.19	G	3.659	G	8.73	G							1.19	G	11.111	G
																						283.227	N	1.19	G			1.587	N			102.26	N	24.878	N	20.8365	N							58.5375	N	28.3815	N
																						1.19	G	24.283	N			3.7695	G			1.19	G	8.025	G	4.365	G							1.587	G	6.746	G
																						20.368	N	1.984	G			23.6195	N			49.5175	N	204.187	N	140.281	N							203.671	N	10.911	N
																						1.984	G	35.284	N			3.571	G			3.175	G	1.587	G	2.381	G									6.362	G
																						43.1415	N	1.19	G			147.901	N			113.754	N	5.9785	N	817.686	N									56.9585	N
																						1.587	G	164.11	N			1.984	G			1.19	G	12.754	G											3.571	G
																						349.212	N	1.19	G			40.0695	N			130.041	N	138.226	N											239.7	N
																						1.19	G	90.81	N			1.587	G			9.127	G	3.593	G											9.929	G
																						105.389	N	1.19	G			29.2935	N			20.117	N	4.58	N											29.5525	N
																								146.81	N			1.19	G			1.587	G	3.199	G											5.57	G
																								1.19	G			41.025	N			1.3895	N	469.307	N											141.877	N
																								105.386	N			1.19	G			1.19	G	3.7695	G											2.778	G
																								1.19	G			148.215	N			19.536	N	312.421	N											132.554	N
																								23.964	N			2.381	G			2.778	G	3.968	G											2.778	G
																								1.19	G			12.7405	N			114.616	N	2.822	N											109.928	N
																								113.31	N			5.556	G			1.19	G	4.762	G											3.571	G
																								1.19	G			192.635	N			23.6605	N	46.651	N											52.7795	N
																								954.205	N			3.175	G			2.381	G	3.968	G											5.952	G
																												84.0825	N			61.62	N	8.5735	N											75.996	N
																												1.19	G			4.365	G	7.633	G
																												137.413	N			71.232	N	23.701	N
																												1.984	G			3.571	G	1.587	G
																												26.4145	N			114.043	N	60.8785	N
																												1.587	G			6.758	G	5.778	G
																												15.48	N			24.58	N	75.005	N
																												10.317	G					5.612	G
																												95.4095	N					35.7705	N
																												5.556	G					4.047	G
																												10.3225	N					7.7295	N
																												2.381	G					1.19	G
																												3.3735	N					151.291	N
																												1.984	G					1.19	G
																												69.556	N					22.871	N
																												1.19	G
																												327.81	N
																												1.19	G
																												33.608	N
																												12.8965	G
																												13.1235	N
																												2.806	G
																												41.914	N
																												3.968	G
																												166.024	N
																												1.984	G
																												149.178	N
[truncated: 58 more columns]
