# Supplementary material for: Molecular Combing of Single DNA Molecules on the 10 Megabase Scale
Source: Sci Rep. 2016 Jan 19;6:19636. doi: 10.1038/srep19636 (PMC4726065; doi:10.1038/srep19636)
Supplement: Supplementary Dataset 2 [file srep19636-s4.txt]

//
//  makeFigure.c
//  
//
//  Created by Thibaud Taillefumier on 5/17/12.
//  
//


#include <stdlib.h>
#include <stdio.h>
#include "math.h"
#include "string.h"

#define MAXFLDS 32000     /* maximum possible number of fields */
#define MAXFLDSIZE 32   /* longest possible field + 1 = 31 byte field */
#define MAXFBRS 32 
#define MAXFBRSIZE 1000 

double fibers[32][1000];
char colors[32][1000];


int main(int argc, char *argv[])
{
    char fileToRead[256];
	char fileToWrite[256];
    
    double sizetmp;
    char colortmp;
    char field[32];
    int n,fieldcnt,linecnt,fiber,numfiber;
	char line[1024]={0x0};
    double ChunkSize,absZero,boundLX,coorX,coorY,marginX,marginY,boundRX, boundUY, boundDY,indexHue,indexSat,indexBright,sizeKB,minKB,maxKB,lengthKB,lengthY;
    double lineWidth, lineSpace;
    int i,j;
    
    FILE * inFile;
	FILE * outFile;

	linecnt=0;
	numfiber=0;
    
    maxKB=0;
    minKB=10000000;
    
    
    switch( argc )
	{
            
        case 1:
        case 2:
            printf("Wrong number of arguments: \n \t (file to read from) (file to write in)\n \t (file to read from) (file to write in) (bar width [default: 6]) (bar spacing [default: 20])\n");
            break;
            
		case 3:
            sscanf(argv[1],"%s",fileToRead);
			printf("File to read from: %s\n", fileToRead);
			sscanf(argv[2],"%s",fileToWrite);
			printf("File to write to: %s\n", fileToWrite);
            lineWidth = 12;
            printf("Bar width: %lf\n", lineWidth);
            lineSpace = 20;
            printf("Space between bars: %lf\n", lineSpace);
			break;
            
        case 4:
            printf("Wrong number of arguments: \n \t (file to read from) (file to write in)\n \t (file to read from) (file to write in) (bar width [default: 6]) (bar spacing [default: 20])\n");
            break;
            
        case 5:
            sscanf(argv[1],"%s",fileToRead);
			printf("File to read from: %s\n", fileToRead);
			sscanf(argv[2],"%s",fileToWrite);
			printf("File to write to: %s\n", fileToWrite);
            sscanf(argv[3],"%lf",&lineWidth);
			printf("Bar width: %lf\n", lineWidth);
			sscanf(argv[4],"%lf",&lineSpace);
			printf("Space between bars: %f\n", lineSpace);
            break;
            
		default:
			 printf("Wrong number of arguments: \n \t (file to read from) (file to write in)\n \t (file to read from) (file to write in) (bar width [default: 6]) (bar spacing [default: 20])\n");
	}
	
    //open file to read and write
	if ( (inFile = fopen( fileToRead, "r")) == NULL )
	{
		printf("Failed to open file: %s\n", fileToRead);
	}
	
	if ( (outFile = fopen( fileToWrite, "w")) == NULL )
	{
		printf("Failed to open file: %s\n", fileToWrite);
	}
    
    //initialize arrays
    for (i=0; i<MAXFBRS;i++)
    {
        for (j=0; j<MAXFBRSIZE; j++)
        {
            fibers[i][j] = 0;
            colors[i][j] = '\0';
        }
    }
    
    
    //read data file
	while(fgets(line,sizeof(line),inFile)!='\0') /* read a record */
	{

        //parse a line of data
        char *ptr = line;
        fieldcnt = 0;
        
        while (*ptr != '\0') 
        {
            int items_read = sscanf(ptr, "%31[^,]%n", field, &n);
            //printf("field = \"%s\"\n", field);
            
            if (fieldcnt%2==0)
            {
                if ( ((int)strlen(field)) != 0)
                {
                    sscanf(field,"%lf",&sizetmp);
                    fibers[fieldcnt/2][linecnt]=sizetmp;
                }
            }
            else
            {
                if ( ((int)strlen(field)) != 0)
                {
                    sscanf(field,"%c",&colortmp);
                    colors[(int)fieldcnt/2][linecnt]=colortmp;
                }
            }
            fieldcnt++;
            
            if (numfiber< (int)fieldcnt/2)
            {
                numfiber=(int)fieldcnt/2;
            }
            
            field[0]='\0';
            
            if (items_read == 1)
            {
                //advance pointer  
                ptr += n; 
            }
            if ( *ptr != ',' ) 
            {
                //unexpected delimiter 
                break; 
            }
            // skip the delimiter
            ++ptr;  

        }
        
        linecnt++;
	}
    fclose(inFile);
    

    
    i=0;
    
    while (fibers[i][0]!=0)
    {
        lengthKB = fibers[i][0];
        
        printf("%lf,%c, ",fibers[i][0],colors[i][0]);
        j=1;
        
        if(fibers[i][0]<minKB)
        {
            minKB=fibers[i][0];
        }
        
        while(fibers[i][j]!=0)
        {
            lengthKB = lengthKB + fibers[i][j];
            printf("%lf,%c, ",fibers[i][j],colors[i][j]);
            j++;
        }
        
        if(lengthKB>maxKB)
        {
            maxKB=lengthKB;
        }
        printf("\n");
        i++;
    }
    
    boundUY = 0;
	boundDY = 800;
	boundLX = 0;
	boundRX = 600;
	
	indexHue = 0;
	indexSat = 1;
    indexBright = 1;
	
	marginX = 50;
	marginY = 50;
	
    lengthY = boundDY-2*marginY;
	sizeKB = maxKB-minKB;

	
    
    printf("Number of fibers: %d\n",numfiber);
    printf("Minimum position: %f\n",minKB);
    printf("Maximum position: %f\n",maxKB);
	
    for (fiber=0; fiber<numfiber; fiber++)
    {
        absZero = fibers[fiber][0]-minKB;
        
        i=1;
        
        coorX = (fiber * lineSpace) + marginX;
        coorY = (float) absZero/sizeKB * lengthY + marginY;
        
        fprintf( outFile, "%f %f moveto\n", coorX, coorY );
        
        while(fibers[fiber][i] != 0)
        {
            //define the colors
            switch(colors[fiber][i])
            {
                case 'N':
                    indexBright = 0;
                    break;
                case 'R':
                    indexBright = 1;
                    indexHue = 0;
                    break;
                case 'Y':
                    indexBright = 1;
                    indexHue = 0.1666;
                    break;
                case 'G':
                    indexBright = 1;
                    indexHue = 0.3333;
                    break;
                case 'C':
                    indexBright = 1;
                    indexHue = 0.5;
                    break;
                case 'B':
                    indexBright = 1;
                    indexHue = 0.6666;
                    break;
                case 'M':
                    indexBright = 1;
                    indexHue = 0.8333;
                    break;
                default:
                    printf("Wrong color letters: 'N'-> black, 'R'-> red, 'Y'-> yellow, 'G'-> green, 'C'-> cyan, 'B'-> blue, 'M'-> magenta\n");
            }
            
            fprintf( outFile, "newpath\n" );
            
            fprintf( outFile, "%f %f moveto\n", coorX, coorY );
            
            coorY = coorY + (float) fibers[fiber][i]/sizeKB * lengthY;
            
            fprintf( outFile, "%f %f lineto\n", coorX, coorY );
            
            fprintf( outFile, "%f setlinewidth\n", lineWidth );
            fprintf( outFile, "%f %f %f sethsbcolor\n",  indexHue, indexSat, indexBright );
            
            fprintf( outFile, "stroke\n" );
            
            i++;
        }
        
	}
    
    fprintf( outFile, "newpath\n" );
    
    
    coorX = coorX + lineSpace - lineSpace/6;
    
    fprintf( outFile, "%f %f moveto\n", coorX, coorY );
    
    coorX = coorX + lineSpace/6;
    fprintf( outFile, "%f %f lineto\n", coorX, coorY );
    
    coorY = coorY - floor(coorY/100)*10;
    fprintf( outFile, "%f %f lineto\n", coorX, coorY );
    
    coorX = coorX - lineSpace/6;
    fprintf( outFile, "%f %f lineto\n", coorX, coorY );
    
    lineWidth = 2;
    indexBright = 0;
    
    fprintf( outFile, "%f setlinewidth\n", lineWidth );
    fprintf( outFile, "%f %f %f sethsbcolor\n",  indexHue, indexSat, indexBright );
    
    fprintf( outFile, "stroke\n" );
	
	
	fprintf( outFile, "showpage\n" );
    fprintf( outFile, "\%%\%%EOF\n" );
	
	fclose( outFile );
    
    return 0;	
}
