# Supplementary material for: Molecular Combing of Single DNA Molecules on the 10 Megabase Scale
Source: Sci Rep. 2016 Jan 19;6:19636. doi: 10.1038/srep19636 (PMC4726065; doi:10.1038/srep19636)
Supplement: Supplementary Dataset 1 [file srep19636-s5.csv]

300	A	450	A
30	R	20	R
50	B	30	Y
70	N
